# Supplementary material for: Selection and Validation of Stable Reference Genes for Accurate qRT-PCR Analysis of Flower Color Development in Rhododendron lapponicum
Source: Curr Issues Mol Biol. 2026 Apr 24;48(5):444. doi: 10.3390/cimb48050444 (PMC13204480; doi:10.3390/cimb48050444)
Supplement: Supplementary file 1 [file cimb-48-00444-s001.zip › Supplementary Table S2.xlsx]

## Sheet: Sheet1
Table S2. Output data of geNorm analysis: average expression stability (M) values and pairwise variation (V) values for the 11 candidate reference genes.
Gene	EF1-α/ ACT	CDC2	H2A	DnaJ	TUB1	TUB2	VHAC	OTU	PP2A	HIS
M	0.348477	0.368885	0.387253	0.418262	0.440224	0.453005	0.470603	0.485893	0.506565	0.588506
Vn/n+1	V2/3	V3/4	V4/5	V5/6	V6/7	V7/8	V8/9	V9/10	V10/11
	0.112322	0.0863602	0.0799503	0.0678213	0.0564287	0.0541109	0.0495278	0.0504974	0.0815836
