# Supplementary material for: Selection and Validation of Stable Reference Genes for Accurate qRT-PCR Analysis of Flower Color Development in Rhododendron lapponicum
Source: Curr Issues Mol Biol. 2026 Apr 24;48(5):444. doi: 10.3390/cimb48050444 (PMC13204480; doi:10.3390/cimb48050444)
Supplement: Supplementary file 1 [file cimb-48-00444-s001.zip › Supplementary Table S1.xlsx]

## Sheet: Sheet1
Table S1. ΔCt values of the 11 candidate reference genes across six Rhododendron lapponicum cultivars
tub1			tub2			dnaj			cdc2			act7			h2a			pp2a			his			ef1-α			vhac			out
X	Y	ysh	X	Y	ysh	X	Y	ysh	X	Y	ysh	X	Y	ysh	X	Y	ysh	X	Y	ysh	X	Y	ysh	X	Y	ysh	X	Y	ysh	X	Y	ysh
0	17.8667	-3.54522	0	17.3767	-3.21759	0	20.38	-3.34826	0	19.72	-3.31917	0	16.06	-3.28865	0	18.73	-3.11935	0	21.3967	-2.8728	0	23.7467	-2.0783	0	16.2833	-3.08978	0	19.6967	-3.24907	0	21.12	-3.05926
-0.69897	19.79	-0.991119	-0.69897	19.8733	-0.981232	-0.69897	23.67	-0.993091	-0.69897	22.3233	-0.993789	-0.69897	19.4033	-0.987065	-0.69897	20.8333	-0.990515	-0.69897	23.5433	-0.998778	-0.69897	25.3433	-0.995724	-0.69897	18.3	-0.990483	-0.69897	21.34	-0.990044	-0.69897	23.9	-0.994455
-1.39794	23.48	91.4565	-1.39794	21.1733	104.546	-1.39794	25.3633	98.9127	-1.39794	24.9033	100.115	-1.39794	21.41	101.408	-1.39794	23.6367	109.209	-1.39794	25.2433	122.891	-1.39794	27.11	202.805	-1.39794	20.2567	110.692	-1.39794	24.94	103.133	-1.39794	25.1933	112.264
-2.09691	24.8967		-2.09691	24.44		-2.09691	27.6167		-2.09691	26.5933		-2.09691	23.0533		-2.09691	25.0633		-2.09691	27.5233		-2.09691	28		-2.09691	22.83		-2.09691	26.0667		-2.09691	27.8167
-2.79588	27.14		-2.79588	28.6867		-2.79588	29.44		-2.79588	28.28		-2.79588	27.3433		-2.79588	28.97		-2.79588	29.795		-2.79588	29.84		-2.79588	26.4733		-2.79588	29.125		-2.79588	29.4367
X	Y	msh	X	Y	msh	X	Y	msh	X	Y	msh	X	Y	msh	X	Y	msh	X	Y	msh	X	Y	msh	X	Y	msh	X	Y	msh	X	Y	msh
0	18.9467	-3.37926	0	17.2533	-3.29533	0	20.13	-3.62724	0	19.6467	-3.42218	0	15.7433	-3.39833	0	19.97	-3.45365	0	20.7467	-2.9677	0	22.46	-2.47507	0	15.25	-3.50134	0	22.4067	-2.51322	0	21	-3.15321
-0.69897	20.5067	-0.990713	-0.69897	19.7333	-0.996598	-0.69897	22.42	-0.991223	-0.69897	23.72	-0.984687	-0.69897	17.0933	-0.99379	-0.69897	21.7833	-0.998295	-0.69897	23.5233	-0.996254	-0.69897	24	-0.991579	-0.69897	19.3367	-0.977229	-0.69897	24.1433	-0.994032	-0.69897	22.6333	-0.996251
-1.39794	23.9867	97.6619	-1.39794	22.5767	101.122	-1.39794	25.4533	88.6651	-1.39794	25.7533	95.9799	-1.39794	20.4367	96.9073	-1.39794	24.4667	94.7818	-1.39794	25.22	117.251	-1.39794	26	153.53	-1.39794	21.9833	93.0211	-1.39794	26.32	149.974	-1.39794	25.5967	107.557
-2.09691	25.2333		-2.09691	24.1533		-2.09691	28.5933		-2.09691	27.5667		-2.09691	22.3333		-2.09691	26.9233		-2.09691	27		-2.09691	28.22		-2.09691	23.8433		-2.09691	28.15		-2.09691	27.64
-2.79588	28.3933		-2.79588	26.56		-2.79588	29.72		-2.79588	29.6833		-2.79588	25		-2.79588	29.47		-2.79588	29.38		-2.79588	29		-2.79588	25.2333		-2.79588	29.1867		-2.79588	29.5167
X	Y	lj	X	Y	lj	X	Y	lj	X	Y	lj	X	Y	lj	X	Y	lj	X	Y	lj	X	Y	lj	X	Y	lj	X	Y	lj	X	Y	lj
0	16.65	-3.18659	0	18.44	-3.2443	0	20.77	-3.03375	0	19.39	-3.70116	0	16.8367	-3.26862	0	19.2467	-3.55285	0	20.5967	-3.12746	0	21.8633	-2.57808	0	15.9	-3.33062	0	19.0433	-3.7374	0	21.0333	-3.24001
-0.69897	18.1233	-0.994642	-0.69897	19.9333	-0.994541	-0.69897	23.58	-0.996877	-0.69897	21.5367	-0.998352	-0.69897	18.0067	-0.985608	-0.69897	21.24	-0.996985	-0.69897	22.5233	-0.993296	-0.69897	23.2533	-0.997422	-0.69897	18.0267	-0.995102	-0.69897	22.4133	-0.987117	-0.69897	24.0067	-0.978923
-1.39794	20.7233	105.975	-1.39794	22.95	103.345	-1.39794	25.2133	113.612	-1.39794	24.7467	86.2883	-1.39794	20.04	102.274	-1.39794	23.53	91.1897	-1.39794	24.4133	108.809	-1.39794	25	144.279	-1.39794	20.3433	99.6388	-1.39794	25.9467	85.1678	-1.39794	27.2233	103.536
-2.09691	23.49		-2.09691	24.5967		-2.09691	27.525		-2.09691	26.92		-2.09691	22.7533		-2.09691	26.24		-2.09691	26.4067		-2.09691	27		-2.09691	22.1533		-2.09691	27.4233		-2.09691	28.8467
-2.79588	25.1033		-2.79588	27.4467		-2.79588	29.4		-2.79588	29.6333		-2.79588	25.8867		-2.79588	29.1633		-2.79588	29.585		-2.79588	29		-2.79588	25.4767		-2.79588	29.6		-2.79588	29.9367
X	Y	yzz	X	Y	yzz	X	Y	yzz	X	Y	yzz	X	Y	yzz	X	Y	yzz	X	Y	yzz	X	Y	yzz	X	Y	yzz	X	Y	yzz	X	Y	yzz
0	17.95	-3.36352	0	19.9367	-3.39786	0	21.1367	-2.78457	0	19.4833	-3.28006	0	16.8067	-3.49324	0	19.6867	-3.49419	0	20.6367	-3.09503	0	16.9133	-3.57288	0	17.0867	-3.31059	0	19.1133	-3.47082	0	19.4167	-3.67684
-0.69897	19.57	-0.997018	-0.69897	22.2533	-0.988494	-0.69897	23.35	-0.993616	-0.69897	21.31	-0.997333	-0.69897	19.2933	-0.994564	-0.69897	21.4133	-0.993545	-0.69897	22.4133	-0.996346	-0.69897	25.6233	-0.865747	-0.69897	19.2967	-0.990272	-0.69897	21.0533	-0.994923	-0.69897	21.95	-0.997174
-1.39794	22.2467	98.2931	-1.39794	25.6933	96.926	-1.39794	25.89	128.624	-1.39794	23.4267	101.777	-1.39794	21.43	93.3159	-1.39794	24.9967	93.2811	-1.39794	24.79	110.426	-1.39794	25.1033	90.4963	-1.39794	21.05	100.476	-1.39794	23.5433	94.1405	-1.39794	24.01	87.0565
-2.09691	24.9133		-2.09691	27.7567		-2.09691	27.0567		-2.09691	26.2433		-2.09691	23.4233		-2.09691	26.5367		-2.09691	26.5133		-2.09691	27.21		-2.09691	23.15		-2.09691	26.8		-2.09691	27.4233
-2.79588	27.0333		-2.79588	29.06		-2.79588	29.015		-2.79588	28.48		-2.79588	26.95		-2.79588	29.3367		-2.79588	29.4033		-2.79588	28.6067		-2.79588	26.73		-2.79588	28.37		-2.79588	29.53
X	Y	bb	X	Y	bb	X	Y	bb	X	Y	bb	X	Y	bb	X	Y	bb	X	Y	bb	X	Y	bb	X	Y	bb	X	Y	bb	X	Y	bb
0	17.3933	-3.28102	0	17.99	-3.364	0	21.3633	-2.86708	0	20.75	-3.43076	0	17.4767	-3.30057	0	20.1267	-3.07882	0	21.0333	-2.97295	0	21.1267	-2.82511	0	18.3467	-3.28388	0	19.73	-3.59434	0	20.3767	-3.21807
-0.69897	19.9467	-0.994884	-0.69897	21.73	-0.98116	-0.69897	23.6633	-0.999305	-0.69897	22.09	-0.991598	-0.69897	19.83	-0.996775	-0.69897	22.7067	-0.99787	-0.69897	23.76	-0.984502	-0.69897	23	-0.999918	-0.69897	20.17	-0.99869	-0.69897	21.4	-0.991261	-0.69897	22.67	-0.994476
-1.39794	22.55	101.736	-1.39794	23.1333	98.2738	-1.39794	25.4233	123.248	-1.39794	24.54	95.6502	-1.39794	22.52	100.899	-1.39794	24.4033	111.252	-1.39794	26.4867	116.954	-1.39794	25	125.927	-1.39794	22.8933	101.613	-1.39794	24.0967	89.7647	-1.39794	24.2233	104.525
-2.09691	24.17		-2.09691	25.36		-2.09691	27.41		-2.09691	27.85		-2.09691	24.27		-2.09691	26.96		-2.09691	28.1067		-2.09691	27		-2.09691	25.03		-2.09691	26.1833		-2.09691	26.67
-2.79588	27.92		-2.79588	27.3		-2.79588	29.51		-2.79588	29.86		-2.79588	27.3267		-2.79588	28.76		-2.79588	29.25		-2.79588	29		-2.79588	27.3933		-2.79588	29.9		-2.79588	29.6233
X	Y	yj	X	Y	yj	X	Y	yj	X	Y	yj	X	Y	yj	X	Y	yj	X	Y	yj	X	Y	yj	X	Y	yj	X	Y	yj	X	Y	yj
0	17.9033	-3.22284	0	17.8533	-3.44626	0	20.2367	-3.51851	0	19.3067	-3.12698	0	16.42	-3.59338	0	18.5167	-3.22379	0	20.82	-2.86612	0	20.41	-3.05211	0	17.6133	-3.42695	0	18.59	-3.84423	0	20.1933	-3.07691
-0.69897	19.7333	-0.995594	-0.69897	20.2933	-0.999434	-0.69897	22.0133	-0.996758	-0.69897	21.58	-0.996405	-0.69897	19.5067	-0.995612	-0.69897	20.71	-0.994832	-0.69897	23.9567	-0.990798	-0.69897	21.8467	-0.992419	-0.69897	20.1767	-0.999052	-0.69897	20.4433	-0.995989	-0.69897	23.0833	-0.992488
-1.39794	21.59	104.308	-1.39794	22.97	95.0606	-1.39794	24.46	92.4027	-1.39794	23.6333	108.832	-1.39794	21.0967	89.797	-1.39794	23.81	104.265	-1.39794	25.2867	123.308	-1.39794	24	112.639	-1.39794	22.61	95.7965	-1.39794	23.9	82.0247	-1.39794	24.3733	111.35
-2.09691	24.6133		-2.09691	25.095		-2.09691	27.21		-2.09691	25.36		-2.09691	23.8167		-2.09691	25.2567		-2.09691	27		-2.09691	26		-2.09691	25.13		-2.09691	26.7233		-2.09691	26.41
-2.79588	26.7267		-2.79588	27.4967		-2.79588	29.935		-2.79588	28.345		-2.79588	26.8233		-2.79588	27.51		-2.79588	29.315		-2.79588	29		-2.79588	27.1133		-2.79588	28.885		-2.79588	29.2833
	Efficiency (%)	99.9051		Efficiency (%)	99.879		Efficiency (%)	107.577		Efficiency (%)	98.1072		Efficiency (%)	97.4335		Efficiency (%)	100.663		Efficiency (%)	116.606		Efficiency (%)	138.279		Efficiency (%)	100.206		Efficiency (%)	100.701		Efficiency (%)	104.381
	R²	-0.993995		R²	-0.990243		R²	-0.995145		R²	-0.993694		R²	-0.992236		R²	-0.99534		R²	-0.993329		R²	-0.973801		R²	-0.991805		R²	-0.992228		R²	-0.992295
